# Supplementary material for: Combined Curcumin and Luteolin Synergistically Inhibit Colon Cancer Associated with Notch1 and TGF-β Signaling Pathways in Cultured Cells and Xenograft Mice
Source: Cancers (Basel). 2022 Jun 18;14(12):3001. doi: 10.3390/cancers14123001 (PMC9221484; doi:10.3390/cancers14123001)
Supplement: Supplementary file 1 [file cancers-14-03001-s001.zip]

Archive with 1 entries (1 files):
- cancers-1659134-supplementary.pdf
